# Supplementary material for: Prefrontal control of superior colliculus modulates innate escape behavior following adversity
Source: Nat Commun. 2024 Mar 9;15:2158. doi: 10.1038/s41467-024-46460-z (PMC10925020; doi:10.1038/s41467-024-46460-z)
Supplement: Supplementary file 4 — Source Data [file 41467_2024_46460_MOESM4_ESM.xlsx]

## Sheet: 1d
Figure 1d
		P-S		7		21
		Control	Shock	Control	Shock	Control	Shock
		18	24	10	24	6	35
		12	24	4	35	10	35
		29	26	29	59	36	54
		22	26	14	28	22	55
		26	25	19	39	24	46
		18	24	17	44	28	25
		29	20	18	50	26	67
		25	35	19	56	7	40
		29	25	10	18	13	41
		22	19	19	36	9	40
		17	47	20	35	39	25
		19	28	21	34	8	31
		23	41	14	42	15	30
			32		57		32
			22		29		42
			23		30		41
			28		31		78
			25		43		40
			39		62		51

## Sheet: 1e
Figure 1e
		P-S		7		21
		Control	Shock	Control	Shock	Control	Shock
		7.9865	6.80023	3.92873	5.93497	5.19889	7.0263
		11.2862	7.41576	1.92759	6.68344	2.81602	5.10415
		6.02115	5.50468	6.26088	5.58467	6.55395	8.56951
		6.2026	5.15569	4.76403	7.69503	6.61618	6.98326
		5.39324	7.65271	7.78527	9.7021	8.38751	6.83117
		4.65062	5.3537	4.79231	5.1298	4.59962	6.82683
		3.9198	5.87671	4.53209	6.47069	5.27227	5.20878
		4.95296	5.26008	5.71865	4.39423	6.16909	6.6368
		4.55273	6.74178	5.28287	5.2527	5.50299	5.63685
		5.42612	5.53209	5.90389	5.69265	5.81939	6.14262
		7.71278	4.2833	8.25145	6.63895	7.48391	4.6065
		4.44822	5.15238	4.88	5.13399	6.08371	4.57889
		5.23331	4.60815	5.19274	7.06172	5.61873	5.12372
			4.70402		6.50244		8.04613
			4.89956		5.56879		6.64776
			4.72527		8.75419		7.06809
			5.14712		5.3348		4.94425
			3.66208		7.02713		7.99561

## Sheet: 1f
Figure 1f
		P-S		7		21
		Control	Shock	Control	Shock	Control	Shock
		22.9465	4.02128	23.9654	1.75818	23.8662	4.14751
		25.0113	7.96141	11.4597	2.11883	24.5604	14.2728
		38.8333	8.41223	38.7612	7.0147	20.2867	9.19665
		21.2695	15.9499	15.1384	5.98684	13.4614	14.1286
		14.1015	25.0023	8.76386	15.3728	16.9146	17.4286
		20.4185	46.0373	16.1907	32.7563	7.38721	10.6573
		14.8461	46.9209	16.3547	8.33108	12.0997	2.03769
		14.7674	4.13849	19.0298	5.60815	18.0988	10.6934
		18.9594	5.06717	16.6974	6.41962	12.495	2.65981
		18.9405	16.9326	15.2714	1.86638	6.62759	15.8868
		8.96222	28.8522	25.1645	10.9819	30.6645	8.41223
		23.9113	10.1343	11.7663	3.69669	44.8021	6.077
		2.2631	15.3638	4.66144	12.0368	6.47372	10.1704
			15.9499		21.6031		25.3629
			12.4786		2.95735		11.3335
			7.98846		6.01389		15.4269
			61.7618		19.8539		9.30484
			19.3039		3.62456		1.55982
			26.2195		11.2794		15.7245

## Sheet: 1h
Figure 1h
		P-S	7	21
		9	21	11
		6	11	12
		8	20	14
		5	13	10
		8	16	22
		8	15	13
		6	3	10
		3	7	16
		6	13	16
		13	12	5
		12	12	12
		5	11	9
		4	11	7
		9	7	15
		8	8	11
		9	3	9

## Sheet: 1i
Figure 1i
		P-S	7	21
		4.37082	6.93954	4.79503
		6.38122	8.16829	8.10172
		5.6338	8.55407	5.39287
		5.44676	6.01603	9.81608
		5.68867	4.356	9.34106
		4.58074	5.89629	5.84015
		5.45166	5.06003	4.72856
		5.39437	5.5944	6.29551
		5.21118	8.12149	4.77127
		5.07697	4.22424	4.10021
		4.06297	4.80722	6.29741
		5.01401	5.75388	8.81823
		3.81664	5.44377	4.8699
		4.96532	5.87809	4.90184
		4.97501	5.34627	5.12009
		4.20413	6.33235	3.62196
		4.53763	4.46604	3.07752
		5.56285	4.40813	5.91419
		4.15873	6.11031	5.55938
		4.067	3.64807	6.77446

## Sheet: 1k
Figure 1k
		P-S	7	21
		9	16	12
		8	11	13
		5	16	9
		4	11	15
		6	4	14
		7	5	8
		4	7	22
		4	13	13
		11	13	13
		10	11	11
		13	10	12
		8	26	8
		9	8	18
		9	9	34
		7	21	15

## Sheet: 1l
Figure 1l
		P-S	7	21
		9.39871	5.58017	6.87575
		7.97783	8.00104	10.5475
		9.47178	5.53164	6.06789
		4.57454	6.92011	10.0495
		8.65646	5.49972	10.9628
		4.94199	5.06372	7.91112
		6.87492	6.29723	5.85538
		6.02687	5.28747	9.82283
		7.35121	7.46629	5.70763
		4.7644	6.47348	4.56636
		5.77789	4.79959	4.64723
		5.74839	9.33448	4.84021
		5.6654	7.75692	10.2863
		5.19097	8.72738	9.14587
		6.81166	6.26346	4.84328
		3.59456	8.10803	11.8758

## Sheet: 2e
Figure 2e
			Left				Right
		P-S	7	21		P-S	7	21
		1960	2080	2000		23.8049	28.9335	20.4489
		1880	2040	1880		16.3408	28.7536	32.1352
		1760	1760	1760		9.02634	28.7536	29.6107
		1720	1720	1600		25.3484	27.614	21.501
		1680	1720	1280		25.3484	26.6495	25.7107
		1560	1320	1120		25.3484	41.0963	25.7107
		1560	1320	880		24.9705	13.7832	29.5485
		1480	1080	840		20.2773	25.6495	29.5485
		1440	1080	800		20.2773	27.8618	21.0059
		1440	1040	560		27.7589	27.8618	31.3299
		1280	1040	440		25.8143	16.8389	21.7795
		1240	1000	440		25.8143	29.0817	25.8622
		1240	880	400		16.2556	25.54	32.5026
		1200	880	400		16.2556	25.54	29.8718
		1120	840	400		22.4592	28.2216	11.5936
		1080	840	320		25.4764	24.8265	22.3247
		1040	800	320		25.4764	22.2118	30.0668
		960	760	320		16.5132	29.3163	26.8002
		920	720	280		24.1311	29.3163	26.2804
		800	680	280		25.7736	25.3429	30.2613
		720	640	280		38.1568	28.5484	30.2613
		640	600	240		38.1568	25.7944	20.859
		600	600	200		16.602	25.7944	18.5088
		600	600	160		25.2434	24.9778	29.1832
		560	600	120		30.7353	24.9778	19.3694
		480	560	80		30.7353	24.9778	26.7531
		480	560	80		30.7353	13.3085	14.0147
		440	520	0		25.5594	20.7264	26.9952
		440	520	0		18.7776	20.1105	18.011
		400	520	0		18.7776	26.0463	33.9382
		400	480	-40		18.7776	15.2969	21.9214
		400	400	-40		25.7837	30.0633	21.9214
		400	360	-40		26.8385	30.0633	14.6848
		400	360	-40		26.8385	30.0633	21.0666
		400	360	-40		9.28453	30.0633	27.2306
		400	360	-80		16.9823	27.497	22.3195
		360	320	-80		16.9823	28.3228	22.6718
		360	320	-80		31.3084	13.5712	15.3656
		320	320	-80		18.8644	27.1984	19.5186
		320	320	-80		24.528	27.1984	27.4792
		320	320	-80		25.7698	27.1984	27.7406
		320	280	-120		17.1327	14.8395	15.7456
		280	280	-120		32.388	14.8395	27.668
		280	240	-120		22.3877	25.7408	30.7288
		240	240	-160		21.2061	27.175	20.8943
		200	240	-160		18.9743	25.3675	27.8313
		200	240	-160		18.9743	28.5273	19.5499
		160	240	-160		18.9743	13.813	29.0902
		160	240	-160		18.9743	16.8397	24.2501
		160	240	-200		27.2147	26.3427	24.2501
		160	240	-200		17.8783	29.4483	28.0355
		160	240	-240		23.3507	15.84	23.1479
		160	200	-240		27.8728	26.1841	22.2357
		160	200	-280		19.043	28.7648	20.4258
		160	200	-280		25.7814	15.8969	21.012
		160	200	-280		25.7814	27.4407	21.8819
		120	200	-280		21.1905	27.4407	26.1536
		120	160	-280		26.0324	27.4407	28.4321
		120	160	-280		17.0708	19.0802	20.8659
		120	160	-320		31.0062	17.1456	20.8659
		80	160	-320		31.0062	31.2308	23.5218
		80	160	-320		32.4567	31.2308	29.8478
		80	160	-320		19.1536	16.1227	29.8478
		80	160	-360		25.0606	14.2884	29.8478
		80	160	-360		18.68	22.9007	29.8478
		40	160	-360		26.217	22.1051	15.7015
		40	120	-360		26.217	16.4058	21.4145
		40	120	-400		32.5046	31.6217	21.4145
		40	120	-400		17.6261	26.3637	21.3799
		40	120	-400		19.3036	29.2064	23.7589
		40	120	-440		27.8305	27.6294	23.7589
		40	120	-440		27.8305	27.6294	23.7589
		40	120	-440		21.4819	27.6294	24.8184
		0	120	-440		21.4819	22.4024	26.065
		0	120	-440		21.4819	24.5225	20.9924
		0	120	-480		21.4819	17.675	21.8674
		0	120	-480		21.4819	26.7203	20.2803
		0	80	-480		21.4819	26.4675	25.1381
		0	80	-480		10.5241	16.6647	28.3142
		0	40	-520		10.5241	26.4268	29.0354
		0	40	-520		19.1014	26.4268	20.4929
		0	40	-560		17.7593	29.4219	20.4929
		-40	40	-560		26.4091	29.4219	22.2216
		-40	0	-560		19.3951	27.6396	19.4512
		-40	0	-560		32.656	22.1854	19.4512
		-40	0	-560		24.0212	26.6473	21.8228
		-40	0	-560		18.0156	29.6301	23.2817
		-40	0	-560		18.0156	27.6467	30.7832
		-40	-40	-560		18.0156	27.6467	20.6695
		-40	-40	-560		19.5252	16.8975	25.8287
		-40	-40	-560		25.4327	30.3908	21.1853
		-80	-40	-560		22.0567	30.3908	19.9521
		-80	-40	-560		30.2627	21.7522	22.0232
		-80	-40	-600		28.4162	30.7597	22.0232
		-80	-40	-600		19.742	32.903	22.0232
		-80	-80	-600		28.4579	27.6658	23.599
		-80	-80	-600		22.3436	22.6374	28.634
		-80	-80	-600		27.0852	21.6794	29.3877
		-80	-80	-600		29.8526	21.6794	35.4208
		-80	-80	-600		29.6827	26.9617	26.1158
		-80	-120	-640		19.8771	26.2715	20.4507
		-120	-120	-640		19.8771	26.2715	20.4507
		-120	-120	-640		25.9595	22.6711	22.1146
		-120	-120	-640		22.5798	19.1219	22.1146
		-120	-120	-640		18.5613	19.1219	29.5452
		-120	-120	-680		18.8588	22.1168	29.5452
		-120	-120	-680		26.4267	29.9257	31.2795
		-120	-120	-680		26.4267	27.7002	26.3853
		-120	-120	-680		26.2533	27.7002	21.6219
		-120	-120	-680		28.6696	21.0382	22.2075
		-120	-120	-720		28.6696	34.2578	22.2075
		-160	-160	-720		22.8274	34.2578	29.6396
		-160	-160	-720		21.2426	26.4358	25.0299
		-160	-160	-720		21.2426	21.8877	25.2925
		-160	-160	-720		19.4325	25.9673	35.604
		-160	-160	-720		17.3544	31.7915	21.194
		-160	-160	-720		24.8601	34.6823	21.194
		-160	-160	-760		29.1453	34.6823	22.5059
		-200	-160	-760		29.1453	34.6823	25.5431
		-200	-160	-760		29.1453	26.669	35.6069
		-200	-160	-760		29.1453	26.669	22.1144
		-200	-160	-760		19.1322	28.0931	24.9577
		-200	-160	-760		19.1322	28.0931	25.2765
		-200	-160	-760		28.7152	22.3017	21.5058
		-200	-200	-760		34.5672	35.0675	27.4603
		-200	-200	-760		21.6585	35.0675	25.9841
		-240	-200	-760		24.9577	27.6421	35.7514
		-240	-200	-800		24.9577	28.4321	21.5023
		-240	-200	-800		24.9577	22.261	24.428
		-240	-200	-800		30.1637	18.9693	30.3468
		-240	-200	-800		24.9885	31.1732	30.487
		-240	-240	-800		19.3418	26.5258	30.487
		-240	-240	-800		26.5342	32.7148	36.1697
		-240	-240	-800		22.0679	27.8232	32.5106
		-240	-240	-800		18.1605	29.0999	25.1712
		-280	-240	-840		33.4704	29.0999	20.389
		-280	-240	-840		25.1778	29.0999	30.0218
		-280	-240	-840		25.1778	29.0999	30.6655
		-280	-240	-840		25.1778	26.6976	30.6655
		-280	-240	-840		31.5206	22.2857	30.6655
		-280	-240	-880		20.9715	36.2852	29.5767
		-280	-240	-880		27.1226	18.4302	30.8772
		-320	-280	-880		23.644	22.3615	30.8772
		-320	-280	-880		13.6828	21.6177	26.878
		-320	-280	-920		22.4817	31.7537	21.9023
		-320	-280	-920		22.4817	22.404	21.1704
		-320	-280	-920		27.6651	29.1686	28.5371
		-320	-280	-960		20.3349	28.2334	22.1117
		-320	-320	-960		31.5206	18.4081	21.6617
		-320	-320	-960		31.5206	22.6581	27.6822
		-320	-320	-960		33.6234	32.8497	28.2571
		-320	-320	-960		25.6217	32.4086	36.9777
		-320	-320	-1000		31.8777	19.9946	23.4473
		-320	-320	-1000		19.9817	31.3348	23.4473
		-320	-320	-1000		21.2924	32.6082	30.465
		-320	-320	-1040		26.7322	20.2834	23.0186
		-360	-320	-1040		23.8507	28.5646	28.6243
		-360	-320	-1080		19.6371	23.2166	28.6243
		-360	-360	-1080		22.8659	34.635	28.6243
		-360	-360	-1080		27.9255	31.7319	23.6721
		-360	-360	-1080		20.5875	32.8184	22.5633
		-360	-360	-1080		20.5875	32.8184	22.5633
		-400	-360	-1080		31.8742	28.7101	22.5633
		-400	-360	-1120		31.264	22.811	28.9729
		-400	-360	-1120		20.3498	22.811	38.0935
		-400	-360	-1120		24.4343	22.9281	38.0935
		-400	-360	-1120		23.264	34.9109	23.8075
		-440	-360	-1160		32.7284	34.9109	22.9868
		-440	-400	-1160		32.7284	32.1329	33.791
		-440	-400	-1160		32.7284	23.4377	29.3919
		-440	-400	-1160		32.6473	29.5717	38.1775
		-440	-400	-1160		21.9677	29.5717	33.9084
		-480	-440	-1160		26.1312	39.198	30.7142
		-480	-440	-1200		28.4077	33.3984	38.7724
		-480	-440	-1200		32.7565	21.2215	24.3359
		-480	-440	-1200		32.7565	22.8537	29.3339
		-480	-440	-1240		32.7565	28.5581	28.5175
		-480	-440	-1240		20.681	29.8008	28.5175
		-480	-440	-1240		20.8995	24.5316	39.0369
		-520	-440	-1240		24.0699	32.8626	34.0889
		-520	-440	-1240		24.0699	29.9404	24.7892
		-520	-440	-1280		28.4938	39.9289	30.8754
		-520	-480	-1280		21.3849	33.9653	34.1164
		-520	-480	-1280		32.8523	21.9281	22.1988
		-520	-480	-1280		32.8523	23.0141	24.3901
		-520	-480	-1280		33.3451	24.5863	28.741
		-520	-520	-1280		33.3451	22.1812	31.249
		-520	-520	-1280		32.7798	46.9463	28.6843
		-520	-520	-1280		15.4465	40.6278	29.139
		-520	-520	-1280		24.4615	33.9174	22.3062
		-520	-520	-1320		32.9519	22.5339	30.0764
		-520	-520	-1320		20.8275	23.4283	33.1478
		-520	-520	-1320		26.9087	23.4283	39.3267
		-520	-560	-1320		27.1998	29.4522	32.5892
		-520	-560	-1320		21.9676	22.8647	27.454
		-520	-560	-1360		32.5772	30.3818	27.454
		-560	-560	-1360		28.7584	34.2227	29.809
		-560	-560	-1400		27.1536	34.928	29.809
		-560	-600	-1400		22.287	34.928	30.0037
		-560	-600	-1440		31.7377	34.928	30.0037
		-560	-600	-1440		28.9035	29.6928	27.8995
		-560	-600	-1440		29.4643	26.0475	27.8995
		-560	-600	-1480		22.5851	34.5378	27.8995
		-560	-600	-1480		32.187	35.2161	34.7972
		-560	-600	-1480		29.9928	35.2161	39.4508
		-600	-600	-1480		34.1983	19.0176	28.4693
		-600	-640	-1480		22.6012	29.945	30.3818
		-600	-640	-1480		24.3091	36.6223	28.8398
		-600	-640	-1520		29.1453	23.8341	28.8398
		-600	-640	-1520		27.5768	31.0285	35.437
		-600	-640	-1520		29.5547	31.3877	31.6459
		-600	-640	-1520		25.5355	31.3857	25.0203
		-600	-680	-1560		16.9011	24.9887	26.4828
		-640	-680	-1560		16.9011	24.0803	29.8291
		-640	-680	-1600		29.0504	27.4159	29.8291
		-640	-720	-1600		32.0149	36.3904	30.9598
		-640	-720	-1640		34.6909	24.447	30.1007
		-640	-720	-1680		22.9602	36.0383	30.1007
		-640	-720	-1680		27.6666	36.6933	30.1007
		-640	-720	-1680		27.6666	20.0203	25.86
		-640	-720	-1720		30.385	37.4576	40.7652
		-640	-720	-1720		23.318	29.8893	26.7391
		-640	-720	-1720		23.318	25.9524	30.5377
		-640	-760	-1760		23.3016	24.6832	29.5753
		-640	-760	-1760		23.3016	32.802	40.8692
		-640	-760	-1760		27.6966	32.3353	23.4336
		-640	-800	-1760		28.4167	32.3353	31.4581
		-680	-800	-1760		29.4917	27.0174	33.2372
		-680	-800	-1760		29.4917	24.2526	23.7219
		-680	-840	-1760		23.6951	24.2526	23.7219
		-680	-840	-1800		23.6951	27.3989	23.8644
		-680	-880	-1800		22.8929	38.4722	32.3443
		-680	-920	-1840		28.1146	21.3711	30.8401
		-680	-920	-1840		28.1146	27.7397	24.0652
		-680	-920	-1840		27.9441	30.2206	33.1874
		-680	-920	-1840		24.0545	38.8458	24.2325
		-680	-960	-1880		30.0352	21.5181	31.3287
		-680	-960	-1920		28.9599	21.5181	24.4311
		-720	-960	-1920		18.5269	28.0732	41.5906
		-720	-960	-1920		23.4	21.6897	29.185
		-720	-1000	-1920		31.457	21.6897	34.4201
		-720	-1000	-1920		31.457	21.6897	24.9372
		-720	-1000	-1960		31.952	21.6897	32.1032
		-720	-1000	-1960		22.5904	25.0217	25.0828
		-760	-1000	-1960		18.8684	31.4816	31.026
		-760	-1000	-1960		24.7482	33.8833	32.1299
		-760	-1000	-2000		24.7482	25.5635	29.6135
		-760	-1000	-2000		32.3054	22.684	29.8361
		-760	-1040	-2000		23.649	22.9247	30.0587
		-760	-1040	-2000		35.2404	22.9247	32.9669
		-760	-1040	-2040		35.2404	34.375	40.403
		-760	-1040	-2040		32.1598	23.1499	30.8737
		-800	-1080	-2040		28.2825	26.3193	30.8737
		-800	-1080	-2080		27.8372	32.8857	26.237
		-800	-1080	-2120		25.1134	43.3939	41.3259
		-800	-1080	-2120		35.2652	34.4433	37.2965
		-800	-1080	-2120		29.5672	34.4433	45.2139
		-800	-1080	-2160		25.043	35.0344	45.2139
		-800	-1080	-2160		28.5129	51.9758	45.2139
		-800	-1080	-2240		41.6835	52.9897	34.7797
		-800	-1120	-2240		19.6883	28.2517	32.4457
		-840	-1120	-2240		29.4796	40.8723	45.9159
		-840	-1120	-2280		36.8807	35.9642	35.2928
		-840	-1160	-2320		28.8012	35.1184	32.8356
		-840	-1160	-2320		30.4553	25.399	34.8421
		-840	-1160	-2360		37.3552	34.9724	35.638
		-880	-1160	-2360		30.5625	37.9998	37.5226
		-880	-1160	-2360		33.4258	36.9183	35.2825
		-880	-1200	-2400		29.3526	36.9783	35.2825
		-920	-1200	-2440		33.2757	37.3851	27.9531
		-920	-1240	-2440		20.9592	49.1944	38.0997
		-920	-1240	-2440		29.6423	37.6881	33.7369
		-920	-1240	-2480		29.6423	27.7347	40.3978
		-960	-1240	-2480		33.149	27.9349	34.1099
		-960	-1240	-2520		31.3868	44.8836	42.0419
		-960	-1240	-2560		36.6529	39.3679	34.6895
		-960	-1240	-2600		30.0867	55.6559	39.9119
		-960	-1240	-2600		33.3798	28.9772	41.6872
		-960	-1280	-2680		38.5034	45.0277	41.4209
		-960	-1280	-2680		30.2038		41.6959
		-1000	-1280	-2720		26.6963		35.827
		-1000	-1280	-2760		42.104		39.3572
		-1000	-1280	-2800		31.7346		43.4421
		-1000	-1280	-2840		31.1771
		-1000	-1320	-2840		33.6725
		-1000	-1320	-2840		30.3356
		-1000	-1320	-2840		31.4078
		-1000	-1320	-2920		30.5204
		-1000	-1320	-2960		29.9979
		-1000	-1320	-3040		33.3011
		-1000	-1360	-3080		27.8521
		-1040	-1360	-3120		35.7907
		-1040	-1440	-3120		28.0017
		-1040	-1440	-3120		28.0017
		-1040	-1440	-3160		30.6757
		-1040	-1440	-3160		32.8154
		-1040	-1440	-3160		33.7045
		-1040	-1480	-3200		23.4593
		-1080	-1480	-3200		33.7762
		-1080	-1480	-3240		27.5095
		-1080	-1520	-3280		33.1014
		-1080	-1520	-3400		27.7277
		-1080	-1520	-3400		31.3473
		-1080	-1600	-3520		35.788
		-1080	-1640	-3720		31.9246
		-1080	-1640	-3760		33.8342
		-1080	-1640	-3800		29.329
		-1120	-1720	-3800		32.0149
		-1120	-1760	-4000		29.2746
		-1160	-1760	-4120		29.6991
		-1160	-1760			29.6991
		-1160	-1760			29.6991
		-1160	-1760			34.2515
		-1160	-1800			34.2515
		-1160	-1840			30.0791
		-1200	-1840			29.2221
		-1200	-1840			34.8953
		-1200	-1880			30.2527
		-1200	-1880			35.3239
		-1200	-1880			35.1931
		-1200	-1880			33.049
		-1200	-1880			43.9676
		-1200	-1920			33.4028
		-1200	-1920			37.117
		-1240	-1920			32.8982
		-1240	-1920			32.3689
		-1240	-1920			44.9431
		-1240	-2000			29.3566
		-1240	-2000			29.3566
		-1240	-2040			38.1202
		-1240	-2120			45.5747
		-1280	-2160			33.4538
		-1280	-2160			33.0999
		-1280	-2160			45.8601
		-1280	-2200			45.2463
		-1280	-2200			35.0316
		-1320	-2240			33.431
		-1320	-2320			32.2871
		-1360	-2320			39.5084
		-1360	-2320			34.0234
		-1360	-2480			39.8552
		-1400	-2480			46.9516
		-1400	-2640			35.8514
		-1400	-2680			36.5385
		-1400	-2720			33.6938
		-1400	-2720			34.636
		-1400	-2720			49.9445
		-1440	-2760			36.781
		-1440	-2760			37.6448
		-1440	-2800			50.4605
		-1440	-2920			50.4605
		-1440	-2960			35.4183
		-1440	-2960			37.9907
		-1440	-3120			42.7566
		-1480	-3160			38.0025
		-1480	-3320			38.0025
		-1480	-3360			38.5382
		-1480	-3400			38.5382
		-1560	-3440			52.0375
		-1560	-3480			35.4071
		-1600	-3560			52.2747
		-1600	-4000			44.0336
		-1600				40.1491
		-1600				41.6507
		-1600				41.7644
		-1600				52.7745
		-1600				41.1902
		-1640				41.1902
		-1640				33.2714
		-1640				33.1503
		-1640
		-1680
		-1680
		-1720
		-1720
		-1720
		-1760
		-1760
		-1800
		-1800
		-1840
		-1840
		-1840
		-1840
		-1840
		-1880
		-1880
		-1880
		-1920
		-1960
		-1960
		-2000
		-2000
		-2040
		-2080
		-2120
		-2160
		-2200
		-2240
		-2240
		-2280
		-2280
		-2280
		-2320
		-2320
		-2360
		-2360
		-2400
		-2440
		-2440
		-2440
		-2440
		-2440
		-2480
		-2480
		-2480
		-2520
		-2560
		-2560
		-2800
		-2840
		-2840
		-2880
		-2880
		-2920
		-2920
		-3000
		-3000
		-3000
		-3040
		-3040
		-3120
		-3160
		-3160
		-3200
		-3240
		-3240
		-3280
		-3280
		-3360
		-3360
		-3400
		-3440

## Sheet: 2f
Figure 2f
			Left				Right
		P-S	7	21		P-S	7	21
		1760	1800	1960		5.44676	7.27297	6.10608
		1720	1680	1880		5.68867	4.356	5.12009
		1640	1480	1760		5.01401	5.89629	3.07752
		1640	1480	1080		5.01401	6.54335	5.15549
		1600	1120	960		4.97501	4.22424	9.94977
		1600	960	920		4.53763	5.75388	5.25335
		1560	960	880		5.64285	5.44377	5.51579
		1560	920	840		5.64285	5.87809	7.27846
		1480	840	760		4.067	4.40813	5.81979
		1440	840	680		6.02589	4.40813	5.81979
		1400	840	560		6.02589	6.177	6.1495
		1320	800	520		5.04641	6.08589	7.5397
		1200	760	480		5.04641	6.08589	9.64282
		1200	720	400		5.04641	5.38123	9.64282
		1080	520	360		5.84957	5.38123	6.61619
		1040	480	280		4.48683	4.64124	6.61619
		920	480	280		4.48683	8.5765	6.61619
		880	480	280		5.22461	5.41633	6.61619
		840	440	200		6.29253	5.41633	4.60248
		840	400	160		6.29253	6.00166	6.83964
		760	360	160		5.59141	6.66315	8.55317
		680	360	160		5.59141	7.55657	7.15644
		680	360	160		7.80902	6.88798	5.34511
		640	320	120		10.5425	6.88798	7.46995
		520	320	120		6.42896	6.20835	12.9128
		480	320	120		5.55978	7.20183	9.94389
		480	320	120		5.55978	5.29738	11.1572
		400	320	80		5.55978	9.99756	7.94753
		360	320	80		5.83147	7.67251	7.94753
		360	280	80		5.94842	6.821	7.94753
		360	280	80		7.16899	6.18381	7.94753
		360	280	80		4.49366	5.92368	7.94594
		320	280	40		6.81554	8.20994	8.95106
		320	280	40		7.41708	4.93038	12.7967
		280	280	40		6.93295	4.93038	13.9541
		280	240	40		6.93295	10.8153	13.9541
		280	240	40		6.93295	6.66441	13.9541
		280	240	40		6.93295	6.9422	10.9193
		240	200	40		7.24862	6.9422	11.7279
		240	200	0		6.8039	7.90581	6.67418
		240	200	0		6.35784	7.15662	6.67418
		240	200	0		7.94915	5.3646	6.67418
		240	200	-40		7.94915	9.98665	9.50807
		200	200	-40		5.31753	9.98665	14.8893
		200	200	-40		5.31506	9.05446	11.9249
		200	200	-40		5.31506	9.05446	8.88921
		200	160	-80		5.31506	9.05446	8.88921
		200	160	-80		5.1275	8.01933	8.88921
		200	160	-80		8.0818	11.7861	10.3547
		200	120	-80		8.0818	7.69869	12.3937
		200	120	-80		7.93649	10.6446	12.3937
		200	120	-120		7.93649	7.7101	7.37709
		200	120	-120		7.93649	9.96934	8.80599
		160	80	-120		9.6248	9.96934	8.80599
		160	80	-120		7.01654	12.157	8.9543
		160	80	-120		6.49954	8.70517	9.69381
		160	80	-120		8.05633	8.50277	13.1114
		160	80	-120		8.05633	8.50277	8.02479
		160	80	-160		8.05633	8.50277	8.02479
		160	80	-160		6.9186	8.50277	9.86173
		160	80	-160		7.33261	8.50277	10.6418
		160	80	-160		8.4973	12.8622	10.6418
		160	40	-160		6.01678	12.8622	10.7289
		160	40	-200		7.39414	7.7616	15.8225
		160	40	-200		8.78358	7.80966	15.8225
		120	40	-200		10.4496	7.80966	15.8225
		120	40	-200		8.8924	11.3216	10.3975
		120	40	-200		8.8924	10.6985	13.1256
		120	40	-200		7.48479	9.26576	11.0152
		120	0	-200		7.48479	9.9747	9.55305
		120	0	-200		7.48479	8.59877	8.91497
		80	0	-200		8.79839	11.1424	9.83456
		80	0	-240		8.41589	11.1424	11.2081
		80	0	-240		9.47329	11.7868	11.2081
		80	0	-240		7.5839	11.4756	14.7687
		80	0	-240		6.71231	10.0339	14.5376
		80	0	-240		6.71231	10.0339	14.5376
		80	0	-240		9.82627	10.0339	14.5376
		80	0	-240		11.368	8.9779	10.3112
		80	-40	-240		9.51105	8.9779	10.3112
		80	-40	-240		7.72836	8.9779	12.2112
		80	-40	-280		5.52895	8.9779	12.2112
		40	-40	-280		9.77843	10.6043	15.3376
		40	-40	-280		8.65347	9.29392	11.9202
		40	-40	-280		8.65347	12.3558	15.2042
		40	-80	-280		7.6569	10.6457	15.2042
		40	-80	-280		8.02531	10.7257	14.5156
		40	-80	-280		7.37249	15.8587	14.5156
		40	-80	-280		12.1975	10.1725	10.7754
		40	-80	-280		12.1975	11.2148	12.3496
		40	-80	-280		10.3597	12.1126	12.677
		40	-80	-280		10.0791	13.782	14.1931
		40	-80	-280		10.6666	16.8286	14.1931
		40	-80	-280		8.81303	10.1888	15.9758
		40	-80	-320		9.54202	10.9198	15.9758
		0	-80	-320		9.54202	10.9198	15.9758
		0	-120	-320		8.14958	10.9198	15.9758
		0	-120	-320		7.73575	10.2999	13.7422
		0	-120	-320		10.9502	8.93218	11.1285
		0	-120	-320		10.9502	8.93218	13.4364
		0	-120	-320		8.61188	12.1028	16.6858
		0	-160	-360		11.5779	14.5288	11.4702
		0	-160	-360		8.96775	14.5288	20.1166
		0	-160	-360		9.47852	10.7056	21.2481
		-40	-160	-360		9.47852	11.7591	17.285
		-40	-160	-360		8.81675	11.7591	17.285
		-40	-160	-360		8.72192	9.37482	14.8794
		-40	-160	-360		10.8598	12.9728	12.5434
		-40	-160	-360		13.7581	12.9728	11.8248
		-40	-160	-360		13.7581	16.0408	22.1472
		-40	-160	-360		13.7581	12.5955	14.9183
		-40	-200	-360		9.22925	12.5955	14.9183
		-40	-200	-360		9.22925	13.1051	16.5674
		-40	-200	-400		12.4831	13.0185	13.9902
		-40	-200	-400		10.67	11.3955	12.271
		-80	-200	-400		10.67	11.3955	16.139
		-80	-200	-400		10.67	12.4146	16.0576
		-80	-200	-400		11.9201	13.8423	16.7611
		-80	-200	-400		9.68227	18.7904	16.7611
		-80	-240	-400		13.5619	16.0808	19.1076
		-80	-240	-400		13.5619	16.0808	12.8835
		-80	-240	-440		14.5678	11.996	17.8894
		-80	-240	-440		13.336	17.2835	16.6007
		-80	-240	-440		11.7742	12.2098	16.6007
		-80	-240	-440		10.3205	12.7194	16.6007
		-80	-240	-440		10.3205	11.4218	16.6007
		-80	-240	-440		10.5238	17.0125	19.9715
		-120	-240	-440		13.719	14.6082	17.4351
		-120	-240	-440		14.7418	14.6082	17.4351
		-120	-240	-480		10.6416	15.3118	19.8351
		-120	-240	-480		12.3008	12.6426	13.2597
		-120	-240	-480		10.9183	14.5178	22.9509
		-120	-240	-480		14.5122	18.7576	18.5324
		-120	-240	-480		14.4568	15.3183	18.1124
		-120	-240	-480		13.4041	16.0902	20.5058
		-120	-280	-480		16.0169	14.03	17.9829
		-120	-280	-480		16.0169	17.1066	17.9829
		-120	-280	-480		14.2089	22.4698	23.348
		-120	-280	-520		13.8781	15.9642	23.348
		-120	-280	-520		13.8781	14.6813	21.3546
		-120	-280	-520		14.6921	19.2952	21.3546
		-120	-280	-560		12.2839	16.7658	18.7868
		-120	-320	-560		15.5774	17.0074	21.158
		-160	-320	-560		17.6032	16.7333	21.158
		-160	-320	-560		12.698	14.1924	18.6303
		-160	-320	-560		13.8776	18.2259	23.6833
		-160	-320	-560		18.1371	18.2259	19.4052
		-160	-320	-560		18.418	15.6578	19.4052
		-160	-320	-600		13.4293	25.0468	21.8058
		-160	-320	-600		13.4293	25.0468	21.3135
		-160	-320	-600		18.3262	15.565	21.3135
		-160	-320	-600		18.3262	18.8588	21.8416
		-160	-320	-600		15.2975	18.8588	14.7538
		-160	-360	-600		15.2975	19.524	23.3898
		-160	-360	-640		18.7813	19.524	20.4639
		-160	-360	-640		14.0392	25.9534	20.4639
		-160	-360	-680		15.1809	25.9534	21.0176
		-160	-360	-680		16.1433	16.2149	21.5801
		-200	-400	-680		19.0414	16.2149	20.1857
		-200	-400	-680		19.0414	20.124	22.1373
		-200	-400	-680		19.0414	20.6901	24.9005
		-200	-400	-680		14.5869	27.7216	24.9005
		-200	-400	-680		14.4922	21.9521	22.7073
		-200	-400	-680		16.2033	25.0781	25.3408
		-200	-400	-680		19.3839	21.5407	23.4893
		-200	-400	-720		19.3839	29.1205	23.4893
		-200	-400	-720		17.0555	29.7611	23.4893
		-200	-400	-720		17.0555	20.3659	26.1476
		-200	-400	-720		19.8955	26.3245	24.2126
		-200	-440	-720		19.8955	30.3732	24.2126
		-200	-440	-760		17.0404	30.3732	24.2126
		-200	-440	-760		20.4686	17.5518	25.707
		-240	-440	-760		19.8603	23.9074	28.8147
		-240	-440	-760		17.891	25.0266	26.5191
		-240	-440	-760		15.9549	30.9987	25.808
		-240	-440	-760		18.9275	27.9455	27.4286
		-240	-480	-800		19.0794	35.8573	29.6617
		-240	-480	-800		18.7503	32.2904	19.2694
		-240	-480	-800		23.278	16.8496	28.0935
		-240	-480	-800		23.1465	26.0535	27.0862
		-240	-480	-800		27.7427	26.1974	30.4593
		-240	-480	-800		23.9115	28.7162	30.4593
		-240	-480	-800		18.7125	26.671	30.4593
		-280	-480	-800		21.122	28.0245	30.4593
		-280	-480	-840		22.4423	35.5433	28.6152
		-280	-480	-840		17.4648	20.59	30.6749
		-280	-520	-840		19.3282	32.9166	29.1071
		-280	-520	-840		24.2035	29.6459	28.3818
		-280	-520	-840		21.382	29.6459	29.8116
		-280	-520	-840		23.6151	36.5485	28.7734
		-280	-520	-880		19.1437	30.8398	33.9585
		-280	-560	-880		19.1437	27.3518	30.4468
		-280	-560	-920		25.3656	40.2082	31.4446
		-320	-560	-920		23.6232	32.3266	31.2397
		-320	-560	-920		20.028	33.4164	31.6495
		-320	-600	-960		20.3628	37.5269	31.9158
		-320	-600	-1000		20.3628	41.4715	31.9158
		-320	-600	-1000		28.2403	34.1116	31.9158
		-320	-600	-1040		31.5488	50.6043	35.7813
		-320	-600	-1040		29.6852	48.365	35.7813
		-320	-600	-1040		24.3416	51.8453	31.7343
		-320	-640	-1040		29.1095	39.5056	31.6551
		-360	-640	-1080		30.3183	50.5144	33.8928
		-360	-640	-1080		20.6587		32.0006
		-360	-640	-1080		28.7975		39.8595
		-360	-680	-1080		35.5465		40.6311
		-360	-680	-1120		25.8851		21.0413
		-360	-680	-1120		31.1595		21.0413
		-360	-680	-1120		26.5282		31.7366
		-360	-720	-1120		26.5282		34.6693
		-360	-720	-1200		31.7143		34.9656
		-360	-720	-1240		21.5596		38.7522
		-360	-720	-1280		29.8576		21.5577
		-360	-720	-1280		33.0611		34.5522
		-400	-760	-1320		26.2762		48.5307
		-400	-760	-1320		22.1635		21.7508
		-400	-760	-1320		22.1635		21.7508
		-400	-800	-1360		31.2962		21.8749
		-400	-800	-1360		37.574		41.8631
		-400	-800	-1360		35.7325		47.1202
		-400	-840	-1360		35.7325
		-400	-840	-1360		32.7266
		-440	-840	-1360		33.502
		-440	-840	-1400		36.036
		-440	-840	-1400		36.036
		-440	-840	-1440		25.5214
		-440	-840	-1440		42.7561
		-440	-840	-1440		44.196
		-480	-880	-1480		49.2114
		-480	-920	-1520		44.9209
		-480	-920	-1520		49.8406
		-480	-960	-1520		46.4162
		-520	-1000	-1520		46.4162
		-520	-1000	-1560		47.9777
		-520	-1000	-1560		37.8969
		-520	-1040	-1560		51.036
		-520	-1040	-1560		57.3558
		-560	-1080	-1600
		-560	-1080	-1600
		-560	-1080	-1600
		-560	-1080	-1680
		-600	-1080	-1680
		-600	-1120	-1720
		-600	-1120	-1800
		-600	-1200	-1840
		-600	-1200	-1840
		-600	-1200	-1840
		-600	-1280	-1880
		-600	-1280	-1880
		-640	-1320	-1920
		-640	-1360	-1960
		-640	-1360	-2040
		-640	-1400	-2080
		-640	-1400	-2120
		-640	-1400	-2120
		-640	-1520	-2120
		-640	-1520	-2160
		-640	-1520	-2280
		-640	-1600	-3000
		-680	-1600
		-680	-1600
		-680	-1640
		-680	-1680
		-680	-1680
		-680	-1880
		-680	-1920
		-720	-1920
		-720	-2120
		-720	-2160
		-720	-2200
		-760	-2240
		-760	-2280
		-760
		-800
		-840
		-880
		-880
		-880
		-880
		-920
		-920
		-1000
		-1040
		-1040
		-1080
		-1080
		-1080
		-1080
		-1120
		-1160
		-1200
		-1200
		-1200
		-1240
		-1240
		-1240
		-1240
		-1320
		-1320
		-1320
		-1360
		-1360
		-1400
		-1400
		-1400
		-1440
		-1520
		-1520
		-1520
		-1560
		-1560
		-1560
		-1600
		-1600
		-1640
		-1640
		-1680
		-1720
		-1840
		-1840
		-1920
		-2200
		-2280
		-2280
		-2320
		-2320
		-2400
		-2400
		-2480
		-2520
		-2640
		-2640
		-2960

## Sheet: 2g
Figure 2g
			Left				Right
		P-S	7	21		P-S	7	21
		1760	2000	1880		4.57454	6.47348	6.06789
		1600	1920	1640		4.57454	4.79959	8.51034
		1520	1760	1480		4.57454	6.85105	8.51034
		1400	1560	1200		4.57454	9.33448	4.84328
		1360	1560	1160		6.87492	9.33448	11.8758
		1360	1440	1040		4.7644	9.33448	6.82125
		1360	1400	1040		5.77789	9.33448	8.78666
		1240	1400	1000		5.77789	4.80458	6.45528
		1000	1200	960		8.40998	6.78917	12.0331
		1000	1080	960		7.82555	9.54849	11.7188
		960	1080	760		5.93248	9.54849	12.1032
		880	1040	680		5.93248	8.77757	12.7611
		720	1040	640		6.02205	6.65666	7.13174
		680	960	600		8.37383	8.30878	5.65187
		640	960	400		8.37383	7.6224	10.5161
		640	920	360		5.53833	10.0449	13.2672
		640	880	360		3.81188	6.76023	12.5602
		600	880	320		3.81188	7.09084	9.76923
		480	880	320		3.81188	8.73359	12.8971
		440	840	320		5.79358	10.6364	12.8971
		440	840	280		5.79358	14.3426	13.4086
		360	800	280		6.38195	9.28113	7.70573
		360	800	280		9.25458	9.28113	11.3019
		360	640	240		9.25458	9.19882	6.54627
		320	640	240		9.25458	9.38798	13.8874
		320	640	240		6.53409	6.3513	8.13696
		320	480	200		6.53409	7.90209	8.13696
		320	440	200		6.53409	9.79477	8.13696
		320	400	160		9.35245	11.0593	11.6601
		280	360	160		5.80244	10.5943	11.6601
		280	320	160		9.37633	8.48625	14.4209
		280	320	160		7.91852	11.1386	12.4512
		240	320	160		5.97072	11.0646	7.54357
		240	320	120		6.95498	9.69064	7.54357
		200	280	120		6.95498	11.341	12.0298
		200	280	120		6.95498	11.341	12.0298
		200	280	120		6.95498	11.341	12.0298
		200	280	120		7.28059	11.341	12.2338
		160	240	120		7.28059	9.29843	12.2338
		160	240	120		4.7342	9.56665	8.45454
		160	240	80		8.33678	9.56665	8.45454
		160	240	80		9.91115	8.75982	22.7199
		120	240	80		10.2215	9.76268	10.4067
		120	200	80		7.58519	13.5324	10.6648
		120	200	40		7.45839	11.0805	14.3442
		120	200	40		10.3002	12.3524	14.3442
		120	200	40		11.2587	12.3624	11.419
		120	160	40		11.3578	10.1503	11.419
		120	160	40		9.32789	9.3174	14.0413
		120	160	0		7.95351	11.294	13.5096
		120	160	0		10.8337	13.3707	17.5352
		120	120	0		12.2695	10.2198	12.1852
		120	120	0		12.2695	11.5649	12.1852
		120	120	0		10.6666	13.6095	17.1808
		80	120	-40		15.2187	13.1774	12.8405
		80	120	-40		7.20824	14.3461	12.8405
		80	120	-40		13.2747	10.7356	19.0829
		80	120	-40		7.99704	14.9577	15.3617
		80	120	-80		16.1099	11.7708	13.5324
		80	120	-120		9.91502	11.3311	14.7203
		80	120	-120		14.319	11.3311	15.9109
		80	80	-120		6.26673	12.5301	19.1895
		80	80	-120		12.3808	11.9507	18.2247
		80	80	-120		17.0368	15.4528	12.1322
		40	80	-120		17.0368	13.8292	12.1322
		40	80	-160		11.4301	16.2721	12.1322
		40	80	-160		11.4301	15.8748	12.1322
		40	80	-160		12.6041	13.2509	14.181
		40	80	-160		15.3827	13.0577	16.2757
		40	80	-160		17.8097	17.4684	23.8602
		40	80	-160		17.8097	13.7945	12.864
		40	40	-160		8.88081	13.1441	12.864
		40	40	-160		11.333	16.827	14.7871
		40	40	-160		16.3747	14.2436	14.7871
		40	40	-200		10.3994	16.6993	14.7871
		40	40	-200		9.93094	16.4202	16.629
		0	40	-200		11.6815	14.2767	16.629
		0	40	-200		18.6432	14.5015	17.0221
		0	0	-200		18.6432	20.0462	21.9686
		0	0	-200		13.7378	14.8532	16.051
		0	0	-240		17.3193	16.4419	17.295
		0	0	-240		19.3819	15.1755	17.295
		0	0	-240		15.1157	16.9239	18.4148
		0	0	-240		14.1924	16.9239	21.7997
		0	0	-240		12.5426	17.3198	17.2068
		0	-40	-240		12.5426	17.7872	16.0128
		-40	-40	-240		12.0886	17.7872	15.4444
		-40	-40	-240		12.0886	17.7872	15.0222
		-40	-40	-280		11.0108	15.9235	15.0222
		-40	-40	-280		11.0108	21.0674	19.2304
		-40	-40	-320		11.1101	15.9445	15.7403
		-40	-40	-360		20.8709	16.1609	17.4519
		-40	-80	-400		15.2497	19.7493	18.9925
		-40	-80	-400		13.0114	20.9658	18.5543
		-40	-120	-400		15.7834	13.7205	14.5523
		-80	-120	-440		13.9209	24.199	17.8357
		-80	-120	-440		10.5218	16.7519	26.6992
		-80	-120	-440		16.4133	19.344	23.5647
		-80	-160	-480		14.7086	28.0537	15.4528
		-80	-160	-480		15.9502	22.2844	19.8216
		-80	-160	-480		15.1947	28.4906	28.8942
		-80	-160	-480		15.2511	12.2819	15.1995
		-80	-160	-520		18.4485	24.4795	22.2505
		-80	-160	-520		15.8798	12.1609	19.3278
		-80	-160	-520		22.7692	12.1609	16.6694
		-80	-160	-560		13.6065	12.1609	15.9015
		-120	-200	-560		17.4123	30.7071	20.9815
		-120	-240	-560		12.7376	21.1618	20.8824
		-120	-240	-560		23.624	21.1618	23.0537
		-120	-280	-560		8.95607	26.2579	28.6197
		-120	-280	-600		18.6738	31.8571	18.5382
		-120	-280	-600		18.7396	26.1132	23.9569
		-120	-280	-600		11.9127	15.3353	16.971
		-120	-280	-600		17.8101	15.5608	16.971
		-120	-280	-600		17.9841	24.5878	16.7094
		-120	-280	-600		19.1902	33.3015	29.4401
		-160	-280	-600		14.4916	12.2484	16.8745
		-160	-320	-600		11.1447	27.7395	21.227
		-160	-320	-600		16.6251	22.7917	30.6048
		-160	-320	-640		14.6548	22.6903	25.1661
		-160	-320	-640		28.8111	22.2712	26.5345
		-160	-320	-640		19.0085	34.0541	18.0005
		-160	-360	-640		16.3915	19.4839	18.3413
		-200	-360	-640		14.3971		22.4712
		-200	-360	-640		16.8188		37.9949
		-200	-360	-640		21.2138		31.8778
		-200	-360	-680		22.1069		19.7416
		-200	-360	-720		24.6763		18.9283
		-200	-400	-720		30.3378
		-240	-400	-720		18.1768
		-240	-400	-720		20.4159
		-240	-400	-760		9.46173
		-240	-440	-800		23.3953
		-240	-440	-800		19.0102
		-280	-440	-800		31.8011
		-280	-480	-840		25.561
		-280	-520	-840		19.8988
		-280	-520	-840		14.2012
		-320	-520	-880		15.7066
		-320	-520	-920		28.669
		-320	-560	-920		7.33204
		-320	-560	-960		26.7225
		-320	-560	-1000		27.6516
		-320	-560	-1040		29.7227
		-320	-600	-1080		13.1503
		-360	-600	-1120		21.2309
		-360	-600	-1120		8.99935
		-360	-640	-1120		18.2257
		-360	-640	-1240		33.1385
		-360	-640	-1280		19.0749
		-360	-680	-1280		9.11586
		-360	-680	-1320		22.5035
		-400	-680	-1400		19.8455
		-400	-720	-1440		17.5783
		-400	-720	-1480		25.3428
		-400	-760	-1600		21.217
		-400	-840	-1640		23.0782
		-440	-880	-1720		26.2761
		-440	-880	-1800		21.3476
		-440	-920	-1840		11.5029
		-440	-920	-1840		23.6736
		-440	-920	-1840		20.3364
		-440	-960	-1840		18.9144
		-440	-1000	-1920		25.726
		-440	-1000	-1960		26.9987
		-440	-1000	-1960		18.5477
		-480	-1040	-2000		20.4697
		-520	-1080	-2040		10.2595
		-520	-1160	-2080		11.0994
		-520	-1200	-2120		11.4168
		-560	-1240	-2200		38.3415
		-560	-1280	-2280		38.8543
		-560	-1280	-2360		11.0103
		-600	-1360	-2480
		-600	-1440	-2480
		-600	-1440	-2600
		-600	-1520	-3000
		-640	-1520
		-640	-1560
		-640	-1680
		-640	-1680
		-640	-1760
		-680	-1760
		-680	-1760
		-720	-1760
		-760	-1760
		-760	-1760
		-760	-1840
		-760	-1880
		-800	-1880
		-800	-1880
		-800	-1920
		-840	-2000
		-840	-2000
		-840	-2040
		-840	-2080
		-840	-2280
		-880	-2520
		-880	-2640
		-960	-2680
		-1000	-2800
		-1000	-2800
		-1040
		-1040
		-1040
		-1040
		-1120
		-1160
		-1160
		-1200
		-1200
		-1200
		-1240
		-1240
		-1240
		-1280
		-1280
		-1280
		-1360
		-1360
		-1400
		-1560
		-1600
		-1640
		-1640
		-1640
		-1720
		-1720
		-1800
		-1840
		-1840
		-1880
		-1920
		-1920
		-1960
		-1960
		-1960
		-2000
		-2000
		-2080
		-2080
		-2160
		-2200
		-2280
		-2520
		-2640
		-2680
		-2840
		-3040
		-3520

[truncated: 15 more sheets: 3f, 4f, 5b, 5d, 5h, 6d, 6e, 6f, 7e, 7f, S1b, S1d, S2f, S3c, S4]
